# Supplementary material for: Changes in Cat Facial Morphology Are Related to Interaction with Humans
Source: Animals (Basel). 2022 Dec 10;12(24):3493. doi: 10.3390/ani12243493 (PMC9774281; doi:10.3390/ani12243493)
Supplement: Supplementary file 1 [file animals-12-03493-s001.zip]

Archive with 2 entries (2 files):
- animals-12025369-supplementary_1209.xlsx
- Supplementary_Materials_1027.pdf
